# Supplementary material for: Intravenous Administration of sRNA Nanoparticles for Treatment of Osteoporosis in Mice
Source: Pharmaceutics. 2025 Jun 17;17(6):789. doi: 10.3390/pharmaceutics17060789 (PMC12196915; doi:10.3390/pharmaceutics17060789)
Supplement: Supplementary file 1 [file pharmaceutics-17-00789-s001.zip]

Archive with 2 entries (2 files):
- Supplementary Figure S1.pdf
- Supplementary Table.pdf
